# Supplementary material for: Association between Dietary Acid Load and Hyperuricemia in Chinese Adults: Analysis of the China Health and Nutrition Survey (2009)
Source: Nutrients. 2023 Apr 7;15(8):1806. doi: 10.3390/nu15081806 (PMC10144330; doi:10.3390/nu15081806)
Supplement: Supplementary file 1 [file nutrients-15-01806-s001.zip]

Archive with 1 entries (1 files):
- nutrients-2288897-supplementary.pdf
